# Supplementary material for: Evaluation of anthropometric indices as a predictor of diabetes in Dong and Miao ethnicities in China: A cross-sectional analysis of China Multi-Ethnic Cohort Study
Source: PLoS One. 2022 Mar 11;17(3):e0265228. doi: 10.1371/journal.pone.0265228 (PMC8916665; doi:10.1371/journal.pone.0265228)
Supplement: S1 Table — (XLSX) [file pone.0265228.s001.xlsx]

## Sheet: Sheet1
S1 Table. P values for the AUC comparison of anthropometric indices
Variables		WC	WHR	WHtR	ABSI	BAI	BRI	VAI
Dong/Male
	BMI	0.0916	0.0247	0.0289	0.488	0.0004	0.0289	0.5424
	WC		0.0576	0.4605	0.0609	0.0002	0.4606	0.1255
	WHR			0.1369	0.0001	0.0001	0.1369	0.0126
	WHtR				0.0334	< 0.0001	0.7239	0.0903
	ABSI					0.1773	0.0334	0.829
	BAI						< 0.0001	0.0974
	BRI							0.0903
Dong/Female
	BMI	< 0.0001	< 0.0001	< 0.0001	0.4596	< 0.0001	< 0.0001	0.0594
	WC		0.0469	0.3877	0.0108	< 0.0001	0.3877	0.2574
	WHR			0.1329	< 0.0001	< 0.0001	0.1329	0.0237
	WHtR				0.0044	< 0.0001	1	0.1594
	ABSI					0.0006	0.0044	0.3305
	BAI						< 0.0001	< 0.0001
	BRI							0.1594
Miao/Male
	BMI	0.0096	0.051	0.0041	0.7544	0.0009	0.0041	0.2204
	WC		0.5388	0.5924	0.0638	< 0.0001	0.5927	0.8253
	WHR			0.7538	0.0043	0.0002	0.7536	0.5644
	WHtR				0.0379	< 0.0001	0.5271	0.6789
	ABSI					0.1109	0.0379	0.1818
	BAI						< 0.0001	0.0014
	BRI							0.679
Miao/Female
	BMI	0.0001	0.0082	< 0.0001	0.7172	0.0305	< 0.0001	< 0.0001
	WC		0.4561	0.044	0.0362	< 0.0001	0.044	0.4861
	WHR			0.8644	0.0001	0.0007	0.8645	0.8254
	WHtR				0.0051	< 0.0001	0.3168	0.92
	ABSI					0.146	0.0051	0.016
	BAI						< 0.0001	0.0005
	BRI							0.92
